# Supplementary material for: Eight-Week Mindfulness Training Effectively Improves Performance in Children with ADHD: A Comparison with Cognitive-Behavioral Training
Source: Behav Sci (Basel). 2026 Jul 6;16(7):1128. doi: 10.3390/bs16071128 (PMC13406042; doi:10.3390/bs16071128)
Supplement: Supplementary file 1 [file behavsci-16-01128-s001.zip]

Archive with 1 entries (1 files):
- behavsci-4343034-supplementary.pdf
